# Supplementary material for: Thermodynamic Study of N-Methylformamide and N,N-Dimethyl-Formamide
Source: Molecules. 2024 Mar 1;29(5):1110. doi: 10.3390/molecules29051110 (PMC10934579; doi:10.3390/molecules29051110)
Supplement: Supplementary file 1 [file molecules-29-01110-s001.zip]

Archive with 1 entries (1 files):
- molecules-2891403-supplementary.pdf
